# Supplementary material for: Assessment of Preoperative Anxiety and Influencing Factors in Patients Undergoing Elective Surgery: An Observational Cross-Sectional Study
Source: Medicina (Kaunas). 2024 Feb 27;60(3):403. doi: 10.3390/medicina60030403 (PMC10972132; doi:10.3390/medicina60030403)
Supplement: Supplementary file 1 [file medicina-60-00403-s001.zip]

Archive with 1 entries (1 files):
- medicina-2888048-supplementary.pdf
